# Supplementary material for: Comparative transcriptomic analysis of resistant and susceptible alfalfa cultivars (Medicago sativa L.) after thrips infestation
Source: BMC Genomics. 2018 Feb 2;19:116. doi: 10.1186/s12864-018-4495-2 (PMC5797364; doi:10.1186/s12864-018-4495-2)
Supplement: Additional file 1: Table S1. — All differentially expressed genes (DEGs) description between thrip resistant GN-1 and susceptible WL323 alfalfa cultivars. (XLSX 20 kb) [file 12864_2018_4495_MOESM1_ESM.xlsx]

## Sheet: results
Genes	NR Description	UP_DOWN_Regulation(S+thrips/S-thrips)	log2ratio (S+thrips/S-thrips)ST_1 VS ST_2	UP_DOWN_Regulation(R+thrips/R-thrips)	log2ratio (R+thrips/R-thrips)RT_1 VS RT_2
c85811_g1	Medicago truncatula clone mth2-18n7	up	1.70036	down	-1.01594
c99961_g1	Gag-Pol polyprotein [Medicago truncatula]	up	2.90954	down	-1.53441
c90193_g2	hypothetical protein MTR_6g060220 [Medicago truncatula]	down	-2.31727	up	7.07039
c92086_g1	transcription factor bHLH122-like protein [Medicago truncatula]>gi|657392207|gb|KEH33213.1| transcription factor bHLH122-like protein [Medicago truncatula]	up	0.977599	down	-0.962661
c91048_g1	Cysteine proteinase [Medicago truncatula]>gi|355482813|gb|AES64016.1| papain family cysteine protease [Medicago truncatula]	down	-1.69189	down	-1.50951
c98291_g1	hypothetical protein MTR_3g104540 [Medicago truncatula]	up	1.84986	down	-1.88299
c97805_g2	Alfalfa mosaic virus RNA3 segment complete sequence	NA	0	up	9.54368
c51356_g1	hypothetical protein MTR_1g084780 [Medicago truncatula]>gi|355480287|gb|AES61490.1| hypothetical protein MTR_1g084780 [Medicago truncatula]	down	-3.53215	up	1.71638
c90633_g1	allergen Pru protein	down	-2.17608	down	-1.71231
c84499_g1	Tryptophan synthase beta chain [Medicago truncatula]>gi|355511998|gb|AES93621.1| tryptophan synthase beta type 2 [Medicago truncatula]	up	1.74209	up	1.39354
c96318_g2	chalcone reductase [Medicago sativa]>gi|1096530|prf||2111449B chalcone reductase	up	1.09345	down	-1.43997
c93033_g1	CBL-interacting protein kinase [Medicago truncatula]>gi|355477871|gb|AES59074.1| CBL-interacting kinase [Medicago truncatula]	up	2.3331	down	-1.47082
c96355_g1	isoflavone-7-O-methyltransferase [Medicago truncatula]	down	-2.77187	down	-2.94357
c89635_g2	hypothetical protein MTR_6g074150 [Medicago truncatula]	down	-4.36609	up	1.20171
c65810_g1	Peroxidase [Medicago truncatula]>gi|355482237|gb|AES63440.1| cationic peroxidase [Medicago truncatula]	up	1.06817	down	-1.06494
c81657_g1	Glutathione S-transferase N-terminal domain containing protein [Medicago truncatula]	up	1.81215	down	-2.40111
c97433_g1	Polygalacturonase inhibitor protein [Medicago truncatula]>gi|355496831|gb|AES78034.1| polygalacturonase inhibitor [Medicago truncatula]	up	1.14984	down	-1.10329
c94629_g2	transmembrane protein, putative [Medicago truncatula]	down	-1.92211	up	5.90157
c90001_g2	Haloacid dehalogenase-like hydrolase domain-containing protein [Medicago truncatula]>gi|355483904|gb|AES65107.1| haloacid dehalogenase-like hydrolase domain protein [Medicago truncatula]>gi|388496550|gb|AFK36341.1| unknown [Medicago truncatula]	up	3.33544	down	-2.16488
c94637_g1	hypothetical protein MTR_2g071760 [Medicago truncatula]	up	1.11299	down	-1.00249
c86299_g1	Hexose transporter [Medicago truncatula]>gi|355512036|gb|AES93659.1| sugar porter (SP) family MFS transporter [Medicago truncatula]	up	2.19259	down	-1.07044
c73493_g1	Universal stress protein A-like protein [Medicago truncatula]>gi|355480259|gb|AES61462.1| universal stress family protein [Medicago truncatula]	up	3.67365	down	-2.38548
c67966_g1	Medicago truncatula clone JCVI-FLMt-2E11 unknown mRNA	up	3.26789	down	-5.45193
c63285_g1	Nod factor-binding lectin-nucleotide phosphohydrolase [Medicago truncatula]	down	-1.12223	up	2.55785
c96172_g1	Fringe-like protein [Medicago truncatula]>gi|355507599|gb|AES88741.1| transferring glycosyl group transferase [Medicago truncatula]	up	2.98872	up	2.18705
c47070_g1	hypothetical protein MTR_8g091590 [Medicago truncatula]>gi|355524109|gb|AET04563.1| hypothetical protein MTR_8g091590 [Medicago truncatula]	up	2.16571	down	-1.12763
c98184_g2	Pyruvate decarboxylase [Medicago truncatula]>gi|355482782|gb|AES63985.1| pyruvate decarboxylase [Medicago truncatula]	up	3.31793	down	-1.7996
c94109_g1	glycoside hydrolase family 1 protein [Medicago truncatula]	down	-1.18856	up	1.80137
c67284_g1	Medicago truncatula chromosome 5 clone mth2-164g23	down	-10.7808	down	-6.45674
c98725_g1	Beta-glucan-binding protein [Medicago truncatula]>gi|81250783|gb|ABB69781.1| beta-glucan-binding protein 1 [Medicago truncatula]>gi|657381262|gb|KEH25267.1| glycoside hydrolase family 81 protein [Medicago truncatula]	up	1.22478	down	-1.63992
c70317_g1	PREDICTED: uncharacterized protein LOC101510628 [Cicer arietinum]	up	2.80898	down	-2.58927
c67520_g1	papain family cysteine protease [Medicago truncatula]	up	1.81793	up	3.58921
c89292_g1	hypothetical protein MTR_7g068350 [Medicago truncatula]	up	4.28719	down	-0.79156
c117875_g1	Medicago truncatula clone mth2-26c3	NA	0	NA	0
c775_g1	Medicago truncatula clone mth2-152n14	up	4.15783	up	10.8309
c96628_g4	hypothetical protein MtrDRAFT_AC158502g25v2 [Medicago truncatula]	up	1.75957	up	0.93754
c95013_g1	Phosphoenolpyruvate carboxykinase [Medicago truncatula]>gi|355514262|gb|AES95885.1| phosphoenolpyruvate carboxykinase [ATP] protein [Medicago truncatula]>gi|657384464|gb|KEH27720.1| phosphoenolpyruvate carboxykinase [ATP] protein [Medicago truncatula]	up	1.299	down	-1.03955
c62830_g1	glycoside hydrolase family 18 protein [Medicago truncatula]	up	2.6694	up	5.18945
c96621_g3	TPR domain protein [Medicago truncatula]>gi|355514200|gb|AES95823.1| TPR repeat protein [Medicago truncatula]	up	1.98057	down	-2.1308
c96318_g1	NAD(P)H-dependent 6'-deoxychalcone synthase [Medicago truncatula]>gi|355490618|gb|AES71821.1| aldo/keto reductase family oxidoreductase [Medicago truncatula]	up	1.04094	down	-1.36972
c93082_g1	hypothetical protein MTR_4g037480 [Medicago truncatula]	down	-1.64031	up	1.19645
c91028_g3	wound-responsive family protein [Medicago truncatula]	up	4.34387	down	-2.58675
c89218_g1	Medicago truncatula chromosome 2 BAC clone mth2-13b10	up	1.62654	down	-0.931379
c92217_g2	NAD-dependent aldehyde dehydrogenase family protein [Medicago truncatula]	up	2.28039	down	-1.04124
c94912_g2	LRR and NB-ARC domain disease resistance protein [Medicago truncatula]	up	1.75855	down	-1.31861
c91028_g2	wound-responsive family protein [Medicago truncatula]	up	2.98553	down	-1.92294
c108947_g1	Medicago sativa chloroplast replication slippage repeat region	NA	0	up	3.16473
c72907_g1	hypothetical protein MTR_1g069085 [Medicago truncatula]	down	-3.33423	up	1.55232
c82660_g2	Gibberellin 2-beta-dioxygenase [Medicago truncatula]>gi|355480409|gb|AES61612.1| plant gibberellin 2-oxidase [Medicago truncatula]	up	1.61365	down	-0.95093
c76005_g1	transmembrane protein, putative [Medicago truncatula]	down	-3.0375	up	2.83741
c82435_g1	ribosomal protein S3 [Medicago truncatula]>gi|357471549|ref|XP_003606059.1| 30S ribosomal protein S3 chloroplastic [Medicago truncatula]>gi|355507114|gb|AES88256.1| 30S ribosomal protein S3 [Medicago truncatula]>gi|388513481|gb|AFK44802.1| unknown [Medicago truncatula]>gi|404332305|gb|AFR59937.1| ribosomal protein S3 [Medicago truncatula]>gi|404332382|gb|AFR60013.1| ribosomal protein S3 [Medicago…	down	-1.17178	up	1.49657
c92838_g1	Quinone oxidoreductase-like protein [Medicago truncatula]>gi|358344451|ref|XP_003636303.1| Quinone oxidoreductase-like protein [Medicago truncatula]>gi|358345549|ref|XP_003636839.1| Quinone oxidoreductase-like protein [Medicago truncatula]>gi|355521700|gb|AET02154.1| zinc-binding dehydrogenase family oxidoreductase [Medicago truncatula]	down	-1.56516	up	1.33421
c96192_g1	zinc-binding alcohol dehydrogenase family protein [Medicago truncatula]	up	2.9792	down	-1.78539
c97805_g1	PREDICTED: LOW QUALITY PROTEIN: uncharacterized protein LOC103942885, partial [Pyrus x bretschneideri]	up	10.2986	up	10.265
c94487_g1	hypothetical protein MTR_5g072370 [Medicago truncatula]	up	1.30471	down	-1.58923
c85203_g1	endoribonuclease dicer-like protein [Medicago truncatula]	down	-2.3809	up	2.18454
c13432_g1	PREDICTED: uncharacterized protein LOC102663452 [Glycine max]	NA	0	NA	0
c87959_g2	hypothetical protein MIMGU_mgv1a005170mg [Erythranthe guttata]	down	-1.67286	up	4.31401
c80257_g1	Medicago truncatula clone mth2-15h11	up	1.33202	down	-1.91347
c91753_g1	seed specific protein Bn15D17A [Medicago truncatula]	up	2.92154	down	-1.76641
c97805_g3	Alfalfa mosaic virus strain HZ segment RNA2	up	9.36194	up	8.7879
c99880_g1	hypothetical protein MTR_0032s0030 [Medicago truncatula]	up	1.75322	down	-0.556786
c98873_g3	peroxisomal acyl-coenzyme A oxidase-like protein [Medicago truncatula]	down	-1.36045	up	2.13114
c96203_g2	unknown protein 4	up	4.35629	NA	0
c79106_g1	carboxyl-terminal peptidase [Medicago truncatula]	down	-2.22872	down	-1.5121
c72611_g1	Ein3-binding f-box protein [Medicago truncatula]	up	3.16367	down	-1.54628
c83895_g1	5'-methylthioadenosine/S-adenosylhomocysteine nucleosidase [Medicago truncatula]	up	1.3939	up	3.8921
c87565_g1	UDP-glucosyltransferase, putative [Medicago truncatula]>gi|124361017|gb|ABN08989.1| UDP-glucuronosyl/UDP-glucosyltransferase [Medicago truncatula]>gi|355499260|gb|AES80463.1| UDP-glucosyltransferase family protein [Medicago truncatula]	up	3.13702	down	-1.52814
c97556_g3	polygalacturonase inhibitor [Medicago truncatula]	down	-1.57461	up	1.26757
c135776_g1	Mitochondrial ATP synthase g subunit	up	5.70099	up	8.37243
c99222_g2	Lipoxygenase [Medicago truncatula]>gi|355521218|gb|AET01672.1| seed linoleate 9S-lipoxygenase [Medicago truncatula]	up	1.20024	up	1.98418
c84597_g1	Medicago sativa clone pMSACIB CAS15 (cas15B) mRNA	up	1.17233	down	-0.0127921
c51249_g1	PREDICTED: uncharacterized protein LOC100776307 [Glycine max]	up	8.66415	down	-11.9043
c96232_g2	unknown protein 1	up	6.22871	down	-5.34533
c92923_g2	EMG1/NEP1 methyltransferase [Medicago truncatula]	up	2.23945	NA	0
c69807_g1	Pathogenesis-related protein PR10 [Medicago truncatula]>gi|355483882|gb|AES65085.1| disease-resistance response protein [Medicago truncatula]>gi|388515799|gb|AFK45961.1| unknown [Medicago truncatula]	down	-2.81945	down	-1.89631
c93555_g1	calcineurin-like metallo-phosphoesterase superfamily protein [Medicago truncatula]	up	1.6639	down	-1.02784
c89541_g1	Peptide transporter PTR1 [Medicago truncatula]>gi|355514893|gb|AES96516.1| peptide/nitrate transporter [Medicago truncatula]	up	2.05617	down	-1.26982
c94991_g1	hypothetical protein MTR_1g061640 [Medicago truncatula]>gi|140052425|gb|ABE80120.2| Homeodomain-like [Medicago truncatula]>gi|355479445|gb|AES60648.1| Myb/SANT-like DNA-binding domain protein [Medicago truncatula]	up	2.57244	down	-1.77684
c98745_g1	RecName: Full=Pyruvate decarboxylase 2; Short=PDC, partial [Pisum sativum]>gi|1177605|emb|CAA91445.1| pyruvate decarboxylase [Pisum sativum]	up	2.63788	down	-1.90003
c90578_g2	pathogenesis-related thaumatin family protein	down	-2.46313	up	1.75692
c97303_g1	Sieve element-occluding protein [Medicago truncatula]>gi|307101684|gb|ADN32807.1| sieve element occlusion b [Medicago truncatula]>gi|355479811|gb|AES61014.1| sieve element occlusion protein [Medicago truncatula]	up	3.18945	up	1.7239
c86412_g1	hypothetical protein MTR_8g022380 [Medicago truncatula]>gi|355521404|gb|AET01858.1| SAUR-like auxin-responsive family protein [Medicago truncatula]	up	2.21568	down	-1.46985
c96971_g1	F-box/RNI/FBD-like domain protein [Medicago truncatula]	up	2.16671	down	-1.5245
c85392_g1	PREDICTED: extensin-like [Cicer arietinum]	down	-1.53567	up	1.12677
c94736_g2	endonuclease/exonuclease/phosphatase family protein [Medicago truncatula]	up	2.41143	down	-1.46742
c94687_g1	Ethylene-responsive transcription factor RAP2-9 [Medicago truncatula]	down	-1.61772	up	1.93477
c99884_g1	hypothetical protein MTR_7g024810 [Medicago truncatula]>gi|355496917|gb|AES78120.1| hypothetical protein MTR_7g024810 [Medicago truncatula]	up	7.15512	down	-2.14748
c88303_g4	polyubiquitin [Glycine max]>gi|449533375|ref|XP_004173651.1| PREDICTED: ubiquitin-like [Cucumis sativus]>gi|566195357|ref|XP_006377836.1| hypothetical protein POPTR_0011s13770g [Populus trichocarpa]>gi|302393790|sp|P69313.2|UBIQ_HELAN RecName: Full=Ubiquitin; Flags: Precursor [Helianthus annuus]>gi|302393791|sp|P69317.2|UBIQ_LUPPO RecName: Full=Ubiquitin; Flags: Precursor [Lupinus polyphyllus]>gi…	up	1.29539	down	-3.37214
c72980_g1	hypothetical protein MTR_7g099670 [Medicago truncatula]>gi|87241035|gb|ABD32893.1| hypothetical protein MtrDRAFT_AC150776g7v2 [Medicago truncatula]>gi|355500501|gb|AES81704.1| transmembrane protein, putative [Medicago truncatula]	down	-2.57294	up	2.04844
c91494_g1	Medicago truncatula Elongation factor 1-alpha	up	1.7974	up	5.81886
c87996_g1	patatin-like phospholipase [Medicago truncatula]	up	8.45841	up	3.68235
c81937_g1	serine proteinase inhibitor [Medicago sativa]	up	1.63912	up	2.72005
c95259_g1	calcium-dependent lipid-binding domain protein [Medicago truncatula]	up	1.29381	down	-0.920551
c92332_g1	Sieve element-occluding protein [Medicago truncatula]>gi|307101686|gb|ADN32808.1| sieve element occlusion c [Medicago truncatula]>gi|355479808|gb|AES61011.1| sieve element occlusion protein [Medicago truncatula]	up	3.01055	up	3.17891
c92454_g1	leucoanthocyanidin dioxygenase-like protein [Medicago truncatula]	up	3.18741	down	-2.67723
c93371_g1	seed linoleate 9S-lipoxygenase [Medicago truncatula]	up	1.70298	up	2.13321
c95165_g1	putative wound-induced protein [Medicago sativa subsp. x varia]	up	2.79814	down	-1.94524
c31797_g1	hypothetical protein MTR_6g092760 [Medicago truncatula]	up	8.18122	down	-8.21229
c99980_g1	hypothetical protein VITISV_035070 [Vitis vinifera]	up	3.97152	up	1.59862
c93279_g1	MFS transporter [Medicago truncatula]	up	2.01945	down	-1.20006
c95599_g1	Medicago truncatula clone JCVI-FLMt-6K11 unknown mRNA	up	3.44451	down	-1.92661
c96973_g1	hypothetical protein MTR_0214s0040 [Medicago truncatula]	up	2.17271	down	-1.82479
c73487_g1	M.truncatula DNA sequence from clone MTH2-93A20 on chromosome 3	up	1.71352	down	-1.71828
c45554_g1	unknown protein 2	up	12.3826	down	-10.3278
c118207_g1	unknown protein 3	up	9.8572	down	-10.6912
